# Supplementary material for: Integration with Transcriptomic and Metabolomic Analyses Reveals the In Vitro Cytotoxic Mechanisms of Chinese Poplar Propolis by Triggering the Glucose Metabolism in Human Hepatocellular Carcinoma Cells
Source: Nutrients. 2023 Oct 11;15(20):4329. doi: 10.3390/nu15204329 (PMC10610315; doi:10.3390/nu15204329)
Supplement: Supplementary file 1 [file nutrients-15-04329-s001.zip]

Archive with 1 entries (1 files):
- nutrients-2636921-supplementary.pdf
